# Supplementary material for: Prognostic Significance of CRP/Albumin, D-Dimer/Albumin, D-Dimer/Fibrinogen Ratios and Triglyceride-Glucose Index in Crimean–Congo Hemorrhagic Fever: A Prospective Observational Study
Source: Trop Med Infect Dis. 2025 Oct 9;10(10):287. doi: 10.3390/tropicalmed10100287 (PMC12568074; doi:10.3390/tropicalmed10100287)
Supplement: Supplementary file 1 [file tropicalmed-10-00287-s001.zip]

Archive with 1 entries (1 files):
- tropicalmed-3817671-supplementary.pdf
